# Supplementary material for: Linking In Vitro and In Vivo Survival of Clinical Leishmania donovani Strains
Source: PLoS One. 2010 Aug 17;5(8):e12211. doi: 10.1371/journal.pone.0012211 (PMC2923181; doi:10.1371/journal.pone.0012211)
Supplement: Table S1 — Data in vitro promastigote stress tests. (0.03 MB XLS) [file pone.0012211.s001.xls]

## Sheet: Prom In Vitro Stress Tests
Promastigote Stress Tests
	IC50 to H202 (µM)
	BPK282/0cl4			BPK085/0cl3			BPK275/0cl12
	Mean	SEM	N	Mean	SEM	N	Mean	SEM	N
day 4	444.613	66.5837	3	407.53	109.379	3	399.002	90.5238	3
day 5	698.523	58.065	3	636.139	52.2804	3	602.13	53.6202	3
day 6	791.264	51.2031	3	668.542	34.5808	3	619.739	59.0391	3
	IC50 to SNAP (µM)
	BPK282/0cl4			BPK085/0cl3			BPK275/0cl12
	Mean	SEM	N	Mean	SEM	N	Mean	SEM	N
day 4	31.8964	10.4497	3	57.218	12.4959	3	49.8816	2.32456	3
day 5	91.7037	18.1541	3	81.6866	20.9399	3	44.6793	0.404286	3
day 6	77.0191	24.9271	3	66.5513	19.6468	3	60.0656	6.26121	3
	IC50 to SIN1 (mM)
	BPK282/0cl4			BPK085/0cl3			BPK275/0cl12
	Mean	SEM	N	Mean	SEM	N	Mean	SEM	N
day 4	0.603848	0.0680414	3	0.821151	0.172915	3	0.516431	0.0859161	3
day 5	0.615903	0.0696738	3	0.611754	0.215004	3	0.660346	0.0966924	3
day 6	0.635355	0.120568	3	0.800819	0.141282	3	0.707213	0.0851439	3
	IC50 to SbIII (µg/ml)
	BPK282/0cl4			BPK085/0cl3			BPK275/0cl12
	Mean	SEM	N	Mean	SEM	N	Mean	SEM	N
day 4	296.883	92.3333	3	429.833	64.9118	3	217.825	1.74519	3
day 5	275.225	168.206	3	484.976	30.2236	3	235.366	23.7701	3
day 6	177.214	34.0514	3	408.875	91.036	3	205.782	25.8221	3
	IC50 to CuSO4 (µg/ml)
	BPK282/0cl4			BPK085/0cl3			BPK275/0cl12
	Mean	SEM	N	Mean	SEM	N	Mean	SEM	N
day 4	61.2593	5.06805	3	47.9393	2.92869	3	41.0004	6.02753	3
day 5	51.3962	5.45395	3	52.418	3.97541	3	51.6638	3.37454	3
day 6	54.1532	2.66846	3	58.6225	6.49126	3	58.966	7.65498	3
	IC50 to K2Cr2O7 (µg/ml)
	BPK282/0cl4			BPK085/0cl3			BPK275/0cl12
	Mean	SEM	N	Mean	SEM	N	Mean	SEM	N
day 4	0.0367748	0.00625808	3	0.00722611	0.00236991	3	0.00629419	0.000322928	3
day 5	0.02276	0.00523686	3	0.0053715	0.00188488	3	0.0120205	0.00253915	3
day 6	0.0126554	0.00648709	3	0.0136374	0.00510974	3	0.0108771	0.00319935	3
