# Supplementary material for: Linking In Vitro and In Vivo Survival of Clinical Leishmania donovani Strains
Source: PLoS One. 2010 Aug 17;5(8):e12211. doi: 10.1371/journal.pone.0012211 (PMC2923181; doi:10.1371/journal.pone.0012211)
Supplement: Table S2 — Data in vitro amastigote stress tests. (0.01 MB XLS) [file pone.0012211.s002.xls]

## Sheet: Amas In vitro Stress Tests
Amastigote Stress Tests
EC50 to SNAP (µM)
BPK282/0cl4			BPK085/0cl3			BPK275/0cl12
Mean	SEM	N	Mean	SEM	N	Mean	SEM	N
276.54	40.0343	3	126.083	9.08303	3	199.485	51.6794	3
EC50 to SNAP (µM) in presence of 60 µg/ml SSG
BPK282/0cl4			BPK085/0cl3			BPK275/0cl12
Mean	SEM	N	Mean	SEM	N	Mean	SEM	N
eliminated	-	2	144.099	22.5626	2	151.677	22.1817	2
