# Supplementary material for: Linking In Vitro and In Vivo Survival of Clinical Leishmania donovani Strains
Source: PLoS One. 2010 Aug 17;5(8):e12211. doi: 10.1371/journal.pone.0012211 (PMC2923181; doi:10.1371/journal.pone.0012211)
Supplement: Table S3 — Data in vitro infection. (0.02 MB XLS) [file pone.0012211.s003.xls]

## Sheet: In Vitro Infection Data
In Vitro Infection Data
	BPK282/0cl4			BPK085/0cl3			BPK275/0cl12
	Mean	SEM	N	Mean	SEM	N	Mean	SEM	N
% infected macrophages at 24 hrs	53.7155	1.68507	3	82.7794	5.32216	3	87.6935	0.726559	3
% infected macrophages at 96 hrs	44.687	3.92426	3	39.8505	5.0572	3	47.5994	3.71124	3		SEM = standard error of the mean
# amastigotes per infected macrophage at 24 hrs	2.14309	0.185469	3	3.72301	0.897187	3	4.98851	0.44435	3		N = number of repeated experiments
# amastigotes per infected macrophage at 96 hrs	2.23695	0.285345	3	1.87472	0.271619	3	2.22123	0.189001	3
infection index at 24 hrs	115.6	13.2156	3	317.599	97.2202	3	437.306	38.0121	3
infection index at 96 hrs	102.168	21.3253	3	77.2797	18.6342	3	106.973	16.2585	3
