# Supplementary material for: Linking In Vitro and In Vivo Survival of Clinical Leishmania donovani Strains
Source: PLoS One. 2010 Aug 17;5(8):e12211. doi: 10.1371/journal.pone.0012211 (PMC2923181; doi:10.1371/journal.pone.0012211)
Supplement: Table S4 — Data in vivo infection. (0.02 MB XLS) [file pone.0012211.s004.xls]

## Sheet: In Vivo Infection Data
In Vivo Infection Data
	BPK282/0cl4 liver			BPK085/0cl3 liver			BPK275/0 cl12 liver			BPK282/0cl4 spleen			BPK085/0cl3 spleen			BPK275/0 cl12 spleen
	Mean	SEM	N	Mean	SEM	N	Mean	SEM	N	Mean	SEM	N	Mean	SEM	N	Mean	SEM	N
day 3	0.0302575	0.0148578	4	0.0201503	0.0186705	4	0.139462	0.137685	4	0.00418475	0.00242657	4	0.00956925	0.00896095	4	0.060115	0.0553363	4
day 7	0.00162625	0.00162625	4	0.0883925	0.0470223	4	0.252565	0.0879156	4	0.00050725	0.00050725	4	0.0216625	0.00893029	4	0.0953875	0.0193411	4		SEM = standard error of the mean
day 14	0.0022725	0.0022725	4	0.554675	0.378435	4	3.37387	1.06057	4	0	0	4	0.0041645	0.00243838	4	0.0674825	0.0313105	4		N = number of animals per group per time point
day 28	0	0	4	0.629	0.401361	4	0.0366425	0.0256472	4	0	0	4	0.0065715	0.00424193	4	0.00282075	0.00178043	4
day 42	0	0	4	0.176608	0.162989	4	0.0315825	0.00238006	4	0	0	4	0.006772	0.00230577	4	0.00433325	0.00132896	4
day 56	0	0	4	0.031255	0.0232162	4	0	0	4	0.0004565	0.0004565	4	0.0036995	0.00141907	4	0	0	4
day 70	0.0027475	0.0027475	4	0.00861275	0.00578355	4	0	0	4	0	0	4	0.00389375	0.00163746	4	0.00075525	0.00075525	4
